# Supplementary material for: One-Day Molecular Detection of Salmonella and Campylobacter in Chicken Meat: A Pilot Study
Source: Foods. 2021 May 19;10(5):1132. doi: 10.3390/foods10051132 (PMC8161052; doi:10.3390/foods10051132)
Supplement: Supplementary file 1 [file foods-10-01132-s001.zip]

Archive with 1 entries (1 files):
- foods-1227596-supplementary.pdf
